# Supplementary material for: Intention to Receive the TAK-003 Dengue Vaccine and Associated Factors Among Adults in Rural Northern Thailand
Source: Vaccines (Basel). 2026 May 5;14(5):416. doi: 10.3390/vaccines14050416 (PMC13211337; doi:10.3390/vaccines14050416)
Supplement: Supplementary file 1 [file vaccines-14-00416-s001.zip]

Archive with 1 entries (1 files):
- vaccines-4272528-supplementary.pdf
